# Supplementary material for: Analysis of epigenetic features characteristic of L1 loci expressed in human cells
Source: Nucleic Acids Res. 2022 Jan 31;50(4):1888–907. doi: 10.1093/nar/gkac013 (PMC8887483; doi:10.1093/nar/gkac013)
Supplement: gkac013_Supplemental_Files [file gkac013_supplemental_files.zip]

Archive with 5 entries (5 files):
- Additional File 2 - NAR.xlsx
- Additional Files 1-2 legends.docx
- Additional_File_1_-_NAR.xlsx
- Freeman-et-al-Supplemental Figures.docx
- SUPP_TABLE_1_-_Revised.docx
