# Supplementary material for: Analysis of epigenetic features characteristic of L1 loci expressed in human cells
Source: Nucleic Acids Res. 2022 Jan 31;50(4):1888–907. doi: 10.1093/nar/gkac013 (PMC8887483; doi:10.1093/nar/gkac013)
Supplement: gkac013_Supplemental_Files [file gkac013_supplemental_files.zip › Additional File 2 - NAR.xlsx]

## Sheet: Sheet1
gRNA name	gRNA sequence
L1.3 76s	GATTTCTGCATTTCCATCTG
L1.3 72a	GTCTTCTGCGTCGCTCACGC
L1.3 83s	GCATTTCCATCTGAGGTACC
L1.3 111a	GATGAACCCGGTACCTCAGA
L1.3 190s	GCCTCACCTGGGAAGCGCAA
L1.3 285s	GAATATTGCGCTTTTCAGAC
L1.3 480s	GCCGGGAAGCTCGAACTGGG
L1.3 677s	GACAGACTGCCTCCTCAAGT
L1.3 892s	GTAGATAAAACCACAAAGAT
L1.3 880a	GATGATGGTGATGTACAGAT
L1.3 873a	GTGATGTACAGATGGGTTTT
AAV	GGGGCCACTAGGGACAGGATTG
5' NEOa	TGCAATCCATCTTGTTCAAT
