# Supplementary material for: Analysis of epigenetic features characteristic of L1 loci expressed in human cells
Source: Nucleic Acids Res. 2022 Jan 31;50(4):1888–907. doi: 10.1093/nar/gkac013 (PMC8887483; doi:10.1093/nar/gkac013)
Supplement: gkac013_Supplemental_Files [file gkac013_supplemental_files.zip › Additional_File_1_-_NAR.xlsx]

## Sheet: L1s Expressed in MCF7
Chromosome (hg19)	Start (hg19)	End (hg19)	Chromosome (hg38)	Start (hg38)	End (hg38)	Orientation	L1 name	L1 sub-family	# of L1 mapped reads, MCF7	Intact ORF2?	Intronic?	Same orientation as gene?
chr1	43580199	43586164	chr1	43114528	43120493	-	L1-0029	L1PA2	226	No	No	N/A
chr1	45628027	45634154	chr1	45162355	45168482	+	L1-0030	L1PA5	35	No	Yes	No
chr1	84694614	84700621	chr1	84228931	84234938	-	L1-0128	L1PA3	74	No	Yes	No
chr1	86107550	86113704	chr1	85641867	85648021	+	L1-0129	L1PA3	34	No	No	N/A
chr1	117895185	117901346	chr1	117352563	117358724	-	L1-0202	L1PA3	38	No	No	N/A
chr1	171342726	171348736	chr1	171373587	171379597	+	L1-0275	L1PA2	36	No	No	N/A
chr1	174202405	174208428	chr1	174233267	174239290	-	L1-0287	L1PA2	25	No	Yes	No
chr1	183627203	183633358	chr1	183658068	183664223	+	L1-0309	L1PA3	42	No	Yes	Yes
chr1	186126622	186132692	chr1	186157490	186163560	-	L1-0320	L1PA3	50	No	Yes	No
chr1	225355891	225361977	chr1	225168189	225174275	+	L1-0376	L1PA4	21	No	Yes	Yes
chr2	799552	805575	chr2	799543	805567	+	L1-0398	L1PA3	37	No	Yes	No
chr2	3373018	3379166	chr2	3369247	3375395	+	L1-0401	L1PA3	140	No	Yes	No
chr2	19505601	19511623	chr2	19305840	19311862	+	L1-0424	L1PA2	49	No	No	N/A
chr2	25023193	25029340	chr2	24800324	24806471	-	L1-0437	L1PA4	93	No	Yes	No
chr2	38359550	38365734	chr2	38132408	38138592	-	L1-0454	L1PA4	22	No	Yes	No
chr2	56015253	56021391	chr2	55788118	55794256	-	L1-0478	L1PA4	73	No	No	N/A
chr2	57645848	57651854	chr2	57418713	57424719	+	L1-0485	L1PA2	41	No	No	N/A
chr2	138067077	138073104	chr2	137309507	137315534	-	L1-0645	L1PA3	91	No	Yes	No
chr2	143563845	143569862	chr2	142806276	142812293	-	L1-0653	L1PA3	92	No	No	N/A
chr2	174392018	174398045	chr2	173527290	173533317	-	L1-0728	L1PA3	449	No	No	N/A
chr2	177661151	177667155	chr2	176796423	176802427	+	L1-0736	L1PA3	20	No	No	N/A
chr2	198593687	198599688	chr2	197728963	197734964	+	L1-0786	L1PA4	92	No	Yes	No
chr2	229432976	229438997	chr2	228568260	228574281	+	L1-0828	L1PA2	22	No	No	N/A
chr3	15228175	15234206	chr3	15186668	15192699	+	L1-0862	L1PA3	60	No	Yes	No
chr3	22779227	22785245	chr3	22737736	22743754	-	L1-0886	L1PA3	95	No	No	N/A
chr3	63121948	63127977	chr3	63136272	63142301	+	L1-0981	L1PA2	20	No	No	N/A
chr3	65494968	65500000	chr3	65509293	65514325	+	L1-0988	L1HS	21	Yes	Yes	No
chr3	96655456	96661602	chr3	96936612	96942758	-	L1-1063	L1PA4	34	No	Yes	No
chr3	107411052	107417068	chr3	107692205	107698221	-	L1-1090	L1PA3	40	No	Yes	No
chr3	112377994	112384011	chr3	112659147	112665164	-	L1-1111	L1PA3	58	No	No	N/A
chr3	121651608	121657633	chr3	121932761	121938786	-	L1-1135	L1PA3	66	No	Yes	No
chr3	131050322	131056469	chr3	131331478	131337625	+	L1-1146	L1PA3	48	No	Yes	Yes
chr3	162123655	162129681	chr3	162405867	162411893	-	L1-1233	L1PA2	41	No	No	N/A
chr4	10777018	10783044	chr4	10775394	10781420	-	L1-1296	L1PA2	38	No	No	N/A
chr4	71919554	71925574	chr4	71053837	71059857	-	L1-1461	L1PA3	22	No	No	N/A
chr4	88690246	88696383	chr4	87769094	87775231	+	L1-1525	L1PA4	75	No	No	N/A
chr4	100015102	100021143	chr4	99093951	99099992	-	L1-1570	L1PA5	130	No	Yes	No
chr4	119983057	119989214	chr4	119061902	119068059	-	L1-1633	L1PA3	83	No	No	N/A
chr4	123860789	123866951	chr4	122939634	122945796	-	L1-1644	L1PA4	173	No	Yes	No
chr4	141741525	141747645	chr4	140820371	140826491	-	L1-1685	L1PA5	216	No	No	N/A
chr4	144087610	144093743	chr4	143166457	143172590	+	L1-1695	L1PA4	69	No	No	N/A
chr4	158096045	158102068	chr4	157174893	157180916	-	L1-1722	L1PA3	51	No	No	N/A
chr4	160725524	160731527	chr4	159804372	159810375	+	L1-1730	L1PA3	67	No	No	N/A
chr4	165271905	165277928	chr4	164350753	164356776	+	L1-1741	L1PA2	22	No	Yes	No
chr4	172824282	172830309	chr4	171903131	171909158	+	L1-1767	L1PA3	21	No	Yes	Yes
chr4	174524214	174530337	chr4	173603063	173609186	-	L1-1770	L1PA4	38	No	No	N/A
chr5	42931783	42937968	chr5	42931681	42937866	+	L1-1867	L1PA4	272	No	No	N/A
chr5	45743177	45749290	chr5	45743075	45749188	-	L1-1889	L1PA3	40	No	No	N/A
chr5	60156221	60162264	chr5	60860394	60866437	+	L1-1948	L1PA3	36	No	No	N/A
chr5	74991524	74997580	chr5	75695699	75701755	+	L1-1990	L1PA3	29	No	Yes	No
chr5	90219448	90225475	chr5	90923631	90929658	-	L1-2040	L1PA2	49	No	Yes	No
chr5	97882372	97888405	chr5	98546668	98552701	+	L1-2065	L1PA3	24	No	No	N/A
chr5	119462640	119468723	chr5	120126945	120133028	-	L1-2126	L1PA4	34	No	No	N/A
chr5	127082801	127088827	chr5	127747109	127753135	-	L1-2150	L1PA3	101	No	No	N/A
chr5	130233260	130239362	chr5	130897567	130903669	+	L1-2158	L1PA3	137	No	No	N/A
chr5	137304285	137310311	chr5	137968596	137974622	+	L1-2176	L1PA3	22	No	Yes	No
chr6	23804276	23810303	chr6	23804048	23810075	+	L1-2291	L1PA3	55	No	No	N/A
chr6	45143799	45149639	chr6	45176062	45181902	+	L1-2314	L1PA3	24	No	Yes	No
chr6	55549456	55555497	chr6	55684658	55690699	+	L1-2344	L1PA3	34	No	No	N/A
chr6	77609940	77615946	chr6	76900223	76906229	-	L1-2411	L1PA3	28	No	No	N/A
chr6	85336076	85342084	chr6	84626358	84632366	+	L1-2456	L1PA2	44	No	No	N/A
chr6	87441115	87446954	chr6	86731397	86737236	+	L1-2476	L1PA3	242	No	No	N/A
chr6	109566422	109572450	chr6	109245219	109251247	-	L1-2543	L1PA2	69	No	Yes	No
chr6	161100752	161106781	chr6	160679720	160685749	-	L1-2630	L1PA3	20	No	No	N/A
chr7	31659231	31665396	chr7	31619617	31625782	+	L1-2693	L1PA3	67	No	Yes	Yes
chr7	51901169	51907183	chr7	51833473	51839487	-	L1-2735	L1PA3	44	No	No	N/A
chr7	90263449	90269584	chr7	90634135	90640270	-	L1-2792	L1PA3	82	No	Yes	No
chr7	91018809	91024824	chr7	91389494	91395509	-	L1-2796	L1PA3	30	No	No	N/A
chr7	102885044	102891190	chr7	103244597	103250743	+	L1-2830	L1PA5	484	No	Yes	No
chr7	108577590	108583742	chr7	108937533	108943685	-	L1-2843	L1PA4	20	No	No	N/A
chr7	109327194	109333330	chr7	109687137	109693273	-	L1-2844	L1PA4	21	No	No	N/A
chr7	112556514	112561991	chr7	112916459	112921936	+	L1-2857	L1PA3	171	No	Yes	No
chr7	116358552	116364543	chr7	116718498	116724489	-	L1-2869	L1PA2	26	No	Yes	No
chr7	122474371	122480497	chr7	122834317	122840443	+	L1-2877	L1PA5	89	No	Yes	No
chr7	123085245	123091266	chr7	123445191	123451212	-	L1-2879	L1PA3	118	No	No	N/A
chr8	48006713	48012603	chr8	47095090	47100980	-	L1-3022	L1PA2	41	No	No	N/A
chr8	48229550	48235690	chr8	47303592	47323101	+	L1-3024	L1PA4	24	No	Yes	Yes
chr8	48397434	48403568	chr8	47484872	47491006	+	L1-3027	L1PA5	193	No	Yes	Yes
chr8	54693104	54699226	chr8	53780544	53786666	-	L1-3047	L1PA4	54	No	Yes	Yes
chr8	62027935	62033953	chr8	61115376	61121394	-	L1-3070	L1PA3	21	No	No	N/A
chr8	67861339	67867354	chr8	66949104	66955119	-	L1-3090	L1PA2	111	No	Yes	Yes
chr8	68502137	68508271	chr8	67589902	67596036	-	L1-3092	L1PA3	22	No	Yes	Yes
chr8	70263621	70269666	chr8	69351386	69357431	-	L1-3099	L1PA3	94	No	No	N/A
chr8	80894515	80900667	chr8	79982280	79988432	+	L1-3130	L1PA3	25	No	Yes	No
chr8	91405615	91411758	chr8	90393387	90399530	-	L1-3165	L1PA3	239	No	No	N/A
chr8	95015851	95021991	chr8	94003623	94009763	-	L1-3179	L1PA4	44	No	No	N/A
chr8	98601814	98607947	chr8	97589586	97595719	-	L1-3189	L1PA3	21	No	No	N/A
chr8	99272504	99278521	chr8	98260276	98266293	+	L1-3190	L1PA2	72	No	Yes	No
chr8	108902109	108908133	chr8	107889881	107895905	-	L1-3220	L1PA3	54	No	No	N/A
chr8	115643515	115649544	chr8	114631286	114637315	-	L1-3233	L1PA2	85	No	No	N/A
chr8	119560777	119566927	chr8	118548538	118554688	+	L1-3239	L1PA3	210	No	Yes	No
chr8	127353831	127359842	chr8	126341586	126347597	+	L1-3257	L1PA3	23	No	No	N/A
chr8	129355888	129361920	chr8	128343642	128349674	+	L1-3260	L1PA3	31	No	No	N/A
chr9	30106863	30112889	chr9	30106865	30112891	+	L1-3367	L1PA3	31	No	No	N/A
chr9	72092030	72098045	chr9	69477114	69483129	+	L1-3410	L1PA2	53	No	Yes	No
chr9	85384287	85390287	chr9	82769372	82775372	-	L1-3436	L1PA2	21	No	No	N/A
chr9	96851365	96857385	chr9	94089083	94095103	-	L1-3455	L1PA2	224	No	Yes	No
chr9	103452998	103459025	chr9	100690716	100696743	+	L1-3466	L1PA2	82	No	No	N/A
chr9	108251788	108257928	chr9	105489507	105495647	-	L1-3477	L1PA3	25	No	Yes	No
chr10	1267357	1273495	chr10	1221417	1227555	-	L1-3511	L1PA4	198	No	Yes	Yes
chr10	19870161	19876181	chr10	19581232	19587252	-	L1-3527	L1PA3	99	No	Yes	No
chr10	20814624	20820767	chr10	20525695	20531838	-	L1-3532	L1PA4	177	No	No	N/A
chr10	32847608	32853742	chr10	32558680	32564814	+	L1-3560	L1PA3	42	No	Yes	Yes
chr10	53701215	53707370	chr10	51941455	51947610	-	L1-3602	L1PA3	28	No	Yes	No
chr10	54490116	54496281	chr10	52730356	52736521	-	L1-3605	L1PA3	26	No	No	N/A
chr10	93509375	93515395	chr10	91749618	91755638	+	L1-3682	L1PA3	322	No	No	N/A
chr10	102166090	102172241	chr10	100406333	100412484	+	L1-3699	L1PA4	62	No	No	N/A
chr11	3514187	3520281	chr11	3492957	3499051	-	L1-3746	L1PA4	39	No	No	N/A
chr11	9561881	9567910	chr11	9540334	9546363	-	L1-3767	L1PA3	21	No	No	N/A
chr11	43367652	43373668	chr11	43346102	43352118	-	L1-3864	L1PA2	25	No	No	N/A
chr11	75459662	75465694	chr11	75748617	75754649	+	L1-3951	L1PA2	47	No	No	N/A
chr11	96138785	96144789	chr11	96405621	96411625	-	L1-4009	L1PA2	20	No	No	N/A
chr11	101723221	101729358	chr11	101852490	101858627	+	L1-4024	L1PA3	40	No	No	N/A
chr11	125406506	125412536	chr11	125536610	125542640	+	L1-4058	L1HS	21	No	No	N/A
chr11	129208811	129214797	chr11	129338916	129344902	-	L1-4065	L1PA3	26	No	No	N/A
chr12	5394107	5400119	chr12	5284941	5290953	-	L1-4081	L1PA3	51	No	No	N/A
chr12	11569147	11575077	chr12	11416213	11422143	+	L1-4093	L1PA4	20	No	No	N/A
chr12	31316009	31322028	chr12	31163075	31169094	+	L1-4133	L1PA3	35	No	No	N/A
chr12	33673705	33679799	chr12	33520770	33526864	+	L1-4139	L1PA6	167	No	No	N/A
chr12	39863457	39869607	chr12	39469655	39475805	-	L1-4167	L1PA4	57	No	No	N/A
chr12	44300285	44306308	chr12	43906482	43912505	+	L1-4184	L1PA3	36	No	Yes	Yes
chr12	74897302	74903321	chr12	74503522	74509541	-	L1-4269	L1PA3	26	No	No	N/A
chr12	76713405	76719506	chr12	76319625	76325726	+	L1-4272	L1PA3	153	No	No	N/A
chr12	79433402	79439425	chr12	79039622	79045645	-	L1-4279	L1PA2	88	No	Yes	No
chr12	80537836	80543856	chr12	80144056	80150076	-	L1-4282	L1PA3	23	No	No	N/A
chr12	87364173	87370293	chr12	86970396	86976516	+	L1-4296	L1PA4	24	No	No	N/A
chr12	96709723	96715749	chr12	96315945	96321971	+	L1-4311	L1PA2	65	No	Yes	No
chr12	103828167	103834198	chr12	103434389	103440420	+	L1-4326	L1PA2	38	No	Yes	No
chr13	25380786	25386806	chr13	24806648	24812668	-	L1-4366	L1PA3	108	No	Yes	No
chr13	50754432	50760463	chr13	50180296	50186327	-	L1-4405	L1PA2	64	No	Yes	No
chr14	27142522	27148580	chr14	26673316	26679374	-	L1-4513	L1PA2	73	No	No	N/A
chr14	53784769	53790933	chr14	53318051	53324215	+	L1-4591	L1PA4	24	No	No	N/A
chr14	54700602	54706744	chr14	54233884	54240026	+	L1-4593	L1PA3	65	No	No	N/A
chr14	55337083	55343223	chr14	54870365	54876505	+	L1-4594	L1PA4	200	No	Yes	No
chr14	66493164	66499308	chr14	66026446	66032590	-	L1-4626	L1PA4	20	No	No	N/A
chr14	80554871	80561025	chr14	80088528	80094682	+	L1-4644	L1PA3	29	No	No	N/A
chr15	51323827	51329846	chr15	51031630	51037649	-	L1-4716	L1PA3	56	No	No	N/A
chr15	73508276	73514423	chr15	73215935	73222082	-	L1-4744	L1PB1	59	No	Yes	No
chr15	79012177	79018195	chr15	78719835	78725853	+	L1-4751	L1PA3	40	No	No	N/A
chr15	82022622	82028649	chr15	81730281	81736308	+	L1-4756	L1PA2	28	No	No	N/A
chr15	82090274	82096304	chr15	81797933	81803963	+	L1-4757	L1PA2	88	No	No	N/A
chr15	82163009	82169040	chr15	81870668	81876699	+	L1-4758	L1PA2	65	No	No	N/A
chr15	84052404	84058368	chr15	83383652	83389616	+	L1-4762	L1PA2	29	No	No	N/A
chr15	88006970	88012980	chr15	87463739	87469749	+	L1-4776	L1PA3	55	No	No	N/A
chr15	97833401	97839543	chr15	97290171	97296313	-	L1-4787	L1M2a	87	No	No	N/A
chr16	82172861	82178863	chr16	82139256	82145258	+	L1-4898	L1PA2	108	No	No	N/A
chr17	53579078	53585102	chr17	55501717	55507741	+	L1-4932	L1PA2	25	No	No	N/A
chr17	58958802	58964835	chr17	60881441	60887474	-	L1-4935	L1M4	26	No	Yes	No
chr18	10572666	10578675	chr18	10572669	10578678	-	L1-4963	L1PA2	28	No	No	N/A
chr19	35351121	35357117	chr19	34860217	34866213	+	L1-5096	L1PA4	22	No	No	N/A
chr20	4264368	4270518	chr20	4283721	4289871	-	L1-5114	L1PA3	52	No	No	N/A
chr20	8089514	8095562	chr20	8108867	8114915	-	L1-5118	L1PA3	123	No	No	N/A
chr20	25161484	25167620	chr20	25180848	25186984	-	L1-5148	L1PA6	145	No	Yes	Yes
chr20	40834910	40840957	chr20	42206270	42212317	+	L1-5158	L1PA2	46	No	Yes	No
chr20	52120391	52126413	chr20	53503852	53509874	+	L1-5169	L1PA2	185	No	No	N/A
chr21	15539049	15545197	chr21	14166728	14172876	+	L1-5184	L1PA3	27	No	Yes	No
chr22	29059274	29065303	chr22	28663286	28669315	+	L1-5219	L1HS	26	Yes	Yes	No
chrX	17799497	17805509	chrX	17781377	17787389	-	L1-5250	L1PA3	50	No	No	N/A
chrX	77721723	77727888	chrX	78466226	78472391	-	L1-5537	L1PA4	28	No	No	N/A
chrX	94117377	94123399	chrX	94862378	94868400	+	L1-5594	L1PA3	21	No	No	N/A
chrX	130797969	130803997	chrX	131663956	131669984	+	L1-5734	L1PA2	25	No	No	N/A
chrX	132755215	132761348	chrX	133621187	133627320	+	L1-5740	L1PA5	29	No	Yes	No

## Sheet: L1s in CRISPRa experiment
Chromosome (hg19)	Start (hg19)	End (hg19)	Orientation	L1 name	L1 sub-family	HeLa ATAC	Activated (CRISPRa), # of L1 mapped reads	Control, # of L1 mapped reads	Intact ORF2?
chr8	48397434	48403568	+	L1-3027	L1PA5	No	148	140.5	No
chr10	102166090	102172241	+	L1-3699	L1PA4	No	63	48.5	No
chr14	53784769	53790933	+	L1-4591	L1PA4	No	37	31	No
chr8	70755547	70761658	+	L1-3100	L1PA5	No	29	22.5	No
chr4	107856261	107862276	+	L1-1601	L1PA2	Yes	16.5	19	No
chr8	54693104	54699226	-	L1-3047	L1PA4	No	34	16	No
chr6	87441115	87446954	+	L1-2476	L1PA3	No	12	14	No
chr3	17654384	17660525	-	L1-0867	L1PA6	No	8	12	No
chr14	55337083	55343223	+	L1-4594	L1PA4	No	10	11	No
chr7	112897752	112903779	-	L1-2858	L1PA3	No	8	11	No
chr14	40125121	40131234	+	L1-4549	L1PA3	No	5.5	9	No
chr8	48229550	48235690	+	L1-3024	L1PA4	No	5	9	No
chr3	15228175	15234206	+	L1-0862	L1PA3	Yes	16	8	No
chr8	70263621	70269666	-	L1-3099	L1PA3	Yes	13	8	No
chr18	53382716	53388758	-	L1-5035	L1PA2	Yes	5	8	No
chr8	67861339	67867354	-	L1-3090	L1PA2	Yes	16.5	7	No
chr6	160125178	160131293	+	L1-2628	L1PA5	No	4	7	No
chr20	25161484	25167620	-	L1-5148	L1PA6	No	4	7	No
chr3	39408136	39414254	-	L1-0928	L1PA4	No	10	6	No
chr12	76713405	76719506	+	L1-4272	L1PA3	Yes	8	6	No
chr2	32325537	32331652	-	L1-0441	L1PA5	No	4	6	No
chr7	123085245	123091266	-	L1-2879	L1PA3	Yes	2.5	6	No
chr10	93509375	93515395	+	L1-3682	L1PA3	No	9	5	No
chr2	118894577	118900596	-	L1-0602	L1PA2	Yes	4	5	No
chr7	43812737	43818886	-	L1-2722	L1PA4	Yes	4	5	No
chr1	225355891	225361977	+	L1-0376	L1PA4	No	2	5	No
chr5	130233260	130239362	+	L1-2158	L1PA3	Yes	2	5	No
chr1	184970665	184976687	+	L1-0313	L1PA3	Yes	15	4	No
chr1	146793522	146799541	-	L1-0228	L1PA3	No	14	4	No
chr5	119462640	119468723	-	L1-2126	L1PA4	No	5	4	No
chr15	35678048	35684180	-	L1-4689	L1PA4	No	5	4	No
chr7	102885044	102891190	+	L1-2830	L1PA5	Yes	12	3	No
chr8	75854873	75860911	-	L1-3117	L1PA2	No	7.5	3	No
chrX	48291860	48297076	+	L1-5310	L1PA5	Yes	6	3	No
chr8	98601814	98607947	-	L1-3189	L1PA3	Yes	5	3	No
chr1	159573553	159579692	+	L1-0249	L1PA3	No	5	2.5	No
chr17	32204161	32210268	+	L1-4921	L1PA4	No	10	2	No
chr5	131849657	131855688	+	L1-2166	L1PA2	No	6	2	Yes
chr12	96709723	96715749	+	L1-4311	L1PA2	No	6	2	No
chr3	53955775	53961830	-	L1-0953	L1PA2	No	5	2	No
chr4	130775061	130781085	+	L1-1664	L1PA3	No	5	2	No
chr11	18680348	18686459	+	L1-3790	L1PA5	No	12	1	No
chr4	83218689	83224839	-	L1-1508	L1PA5	Yes	9	1	No
chr3	75532610	75538763	-	L1-1010	L1PA5	No	7	1	No
chr3	125568654	125574805	+	L1-1139	L1PA4	No	6	1	No
chr4	141741525	141747645	-	L1-1685	L1PA5	Yes	6	1	No
chr12	103828167	103834198	+	L1-4326	L1PA2	Yes	6	1	No
chr15	53976397	53982426	+	L1-4723	L1PA3	Yes	5	1	No
chr14	24960642	24966775	+	L1-4501	L1PA5	No	14	0	No
chr11	11732854	11738978	-	L1-3770	L1PA4	No	13	0	No
chr3	93668565	93674582	+	L1-1054	L1PA5	No	12	0	No
chr3	116174044	116180142	+	L1-1118	L1PA4	No	12	0	No
chr7	86669075	86675084	+	L1-2785	L1PA2	Yes	10	0	No
chr5	110365435	110371553	+	L1-2100	L1PA4	No	9	0	No
chr2	12021587	12027729	-	L1-0409	L1PA4	Yes	8	0	No
chr7	112556514	112561991	+	L1-2857	L1PA3	No	8	0	No
chr5	60534702	60540828	+	L1-1950	L1PA4	No	7	0	No
chr8	68265169	68271310	-	L1-3091	L1ME1	No	7	0	No
chr10	117013069	117019218	-	L1-3729	L1PA6	No	7	0	No
chr16	31290059	31296174	-	L1-4810	L1PA5	Yes	7	0	No
chr2	73948530	73954676	+	L1-0530	L1PA3	No	6	0	No
chr2	86190930	86197073	+	L1-0553	L1PA4	No	6	0	No
chr3	26922857	26929001	+	L1-0900	L1P3	Yes	6	0	No
chr8	72732497	72738638	+	L1-3106	L1PA4	Yes	6	0	No
chr18	53554644	53560670	-	L1-5036	L1PA3	Yes	6	0	No
chr1	228708392	228714536	-	L1-0378	L1MB4	No	5	0	No
chr5	16335520	16341549	+	L1-1813	L1PA2	Yes	5	0	No
chr5	71873145	71879285	+	L1-1981	L1PA4	No	5	0	No
chr6	75047461	75053626	-	L1-2395	L1PA5	Yes	5	0	No
chr10	53993092	53999094	+	L1-3603	L1PA2	Yes	5	0	No
chr10	86245500	86251632	-	L1-3659	L1MDa	No	5	0	No
chr12	23223571	23229584	-	L1-4117	L1ME2	No	5	0	No
chr12	33673705	33679799	+	L1-4139	L1PA6	No	5	0	No
Loci marked in yellow have ATAC peaks, no reads mapping to L1 in the control, and mapped reads in the CRISPRa experiment are transitional L1 loci that are activated by CRISPRa

## Sheet: MCF7 L1Hs loci with ATAC peak
Chromosome (hg19)	Start (hg19)	End (hg19)	Chromosome (hg38)	Start (hg38)	End (hg38)	Orientation	L1 name	L1 sub-family	# of L1 mapped reads, MCF7	# of L1 mapped reads including 2kb downstream, MCF7	# of reads mapped to only 2kb downstream of L1, MCF7	# of L1 3' junction mapped reads, MCF7	# of L1 mapped reads, HeLa	# of L1 mapped reads, HEK293	MCF7, ATAC reads	MCF7, # of ATAC reads	HeLa, ATAC	HEK293 ATAC	MCF7, total histone marks	HeLa, total histone marks	HEK293, total histone marks	MCF7, CpG%	HeLa, CpG%	HEK293, CpG%	Intact ORF2?
chr1	119394975	119401003	chr1	118852352	118858380	+	L1-0209	L1HS	0	4	4	0	0	0	Yes	92	Yes	no	3	0	0	0.1923	0.4198	0.7564	Yes
chr1	237238565	237244593	chr1	237075265	237081293	+	L1-0382	L1HS	0	1	1	0	0	4	Yes	50	Yes	no	5	0	0	0.5349	0.3582	0.6774	No
chr2	71638605	71644631	chr2	71411475	71417501	-	L1-0521	L1HS	3	11	8	0	0	0	Yes	215	Yes	Yes	10	9	6	0.0133	0.8116	0.2029	No
chr2	103182815	103188842	chr2	102566356	102572383	-	L1-0571	L1HS	0	0	0	0	0	0	Yes	57	Yes	no	0	0	0	0.6	0.3125	0.6667	Yes
chr2	231201785	231207228	chr2	230337070	230342513	-	L1-0830	L1HS	19	57	40	2	0	0	Yes	268	Yes	no	9	0	0	0	0.8716	0.4878	No
chr3	4004761	4010794	chr3	3963077	3969110	+	L1-0847	L1HS	0	1	1	0	0	0	Yes	148	no	no	5	0	0	0.25	0.3068	0.4706	Yes
chr3	26439509	26445536	chr3	26398018	26404045	-	L1-0898	L1HS	0	3	3	0	0	0	Yes	61	Yes	no	3	0	0	0.8	0	N/A	No
chr3	65494968	65500000	chr3	65509293	65514325	+	L1-0988	L1HS	21	33	12	0	0	0	Yes	105	no	Yes	10	0	1	0.462	0.8966	0.6087	Yes
chr4	23616398	23622409	chr4	23614775	23620786	+	L1-1337	L1HS	0	0	0	0	0	0	Yes	397	Yes	Yes	0	0	0	0.8235	0.0769	0.1429	No
chr8	73787793	73793823	chr8	72875558	72881588	-	L1-3112	L1HS	0	0	0	0	0	0	Yes	59	no	no	5	0	1	0.7727	0.3654	0.4286	Yes
chr8	89697938	89703966	chr8	88685709	88691737	+	L1-3155	L1HS	1	1	0	0	0	4	Yes	101	no	no	0	0	0	0.7419	0.907	0.3571	Yes
chr8	105971291	105977058	chr8	104959063	104964830	-	L1-3214	L1HS	0	0	0	0	0	0	Yes	64	no	no	0	0	0	0.2718	0.7	0.7297	No
chr9	115560408	115566439	chr9	112798128	112804159	-	L1-3495	L1HS	0	2	2	0	0	0	Yes	66	no	no	2	0	0	0.2885	0.3016	0.7419	No
chr11	78388818	78394847	chr11	78677773	78683802	-	L1-3953	L1HS	0	0	0	0	0	0	Yes	35	Yes	no	0	0	0	0.6	0.4588	0.3919	Yes
chr11	125406506	125412536	chr11	125536610	125542640	+	L1-4058	L1HS	21	21	0	0	0	0	Yes	76	Yes	no	7	0	0	0.3636	0.4746	0.4722	No
chr14	31154016	31160043	chr14	30684810	30690837	-	L1-4525	L1HS	0	4	4	0	0	0	Yes	76	Yes	Yes	9	0	5	0.4868	0.9444	0.2857	No
chr18	13975860	13981887	chr18	13975861	13981888	-	L1-4969	L1HS	0	0	0	0	0	0	Yes	108	no	Yes	4	0	0	0.84	N/A	0.4211	Yes
chr22	29059274	29065303	chr22	28663286	28669315	+	L1-5219	L1HS	26	121	103	8	4	49	Yes	167	Yes	Yes	9	9	2	0	0.1429	0.1833	Yes

## Sheet: L1s identified in Rodriguez-Ma 
Chromosome (hg19)	Start (hg19)	End (hg19)	Orientation	L1 name	L1 sub-family	MCF7, # of L1 mapped reads	HeLa, # of L1 mapped reads	HEK293, # of L1 mapped reads	MCF7, ATAC	HeLa, ATAC	HEK293, ATAC
chr1	84518060	84524089	-	L1-0127	L1HS	0	0	0	No	No	No
chr1	87144764	87150794	-	L1-0137	L1HS	0	0	0	No	No	No
chr1	119394975	119401003	+	L1-0209	L1HS	0	0	0	Yes	Yes	No
chr1	121274033	121280057	-	L1-0215	L1HS	0	0	0	No	No	No
chr1	196188501	196194529	-	L1-0334	L1HS	0	0	4	No	Yes	No
chr1	247850478	247856506	+	L1-0391	L1HS	0	0	0	No	No	No
chr2	11136232	11142259	-	L1-0408	L1HS	0	0	4	No	No	No
chr3	53399324	53405352	-	L1-0952	L1PA2	14	0	0	No	Yes	No
chr4	21161014	21167044	+	L1-1333	L1HS	0	0	0	No	No	No
chr4	23616398	23622409	+	L1-1337	L1HS	0	0	0	Yes	Yes	Yes
chr4	75642766	75648794	-	L1-1480	L1HS	0	0	4	No	No	No
chr4	80888062	80894087	+	L1-1500	L1HS	0	0	0	No	No	No
chr4	91596878	91602906	-	L1-1533	L1HS	0	0	0	No	No	No
chr4	137214650	137220701	-	L1-1677	L1HS	0	0	0	No	No	No
chr5	39787755	39793773	+	L1-1853	L1PA2	1	0	0	No	No	No
chr5	57680005	57686033	+	L1-1938	L1HS	0	0	0	No	No	No
chr5	79074737	79080761	-	L1-2007	L1HS	0	0	0	No	Yes	No
chr6	24811907	24817932	-	L1-2293	L1HS	0	0	0	No	No	No
chr7	49719865	49725896	-	L1-2731	L1HS	0	0	0	No	No	No
chr7	65751841	65757868	-	L1-2762	L1HS	1	0	41	No	No	No
chr7	141620482	141626510	-	L1-2907	L1HS	0	0	0	No	Yes	No
chr8	73787793	73793823	-	L1-3112	L1HS	0	0	0	Yes	No	No
chr8	135082987	135089016	-	L1-3275	L1HS	0	0	0	No	No	No
chr9	85664455	85670484	-	L1-3437	L1HS	17	0	29	Yes	No	No
chr9	115560408	115566439	-	L1-3495	L1HS	0	0	0	Yes	No	No
chr10	87115266	87121294	+	L1-3665	L1HS	0	0	0	No	Yes	No
chr10	111572184	111578212	-	L1-3718	L1HS	0	0	0	No	No	No
chr11	14737455	14743484	+	L1-3779	L1PA2	0	0	4	No	No	No
chr11	92869805	92875839	+	L1-3996	L1HS	0	0	0	No	No	No
chr11	93154153	93160197	+	L1-3998	L1HS	0	0	0	No	No	No
chr12	3608362	3614391	-	L1-4078	L1HS	0	0	0	No	No	No
chr14	31154016	31160043	-	L1-4525	L1HS	0	0	0	Yes	Yes	Yes
chr18	57071172	57077202	-	L1-5041	L1PA2	1	0	8	No	Yes	No
chr20	23406746	23412777	+	L1-5141	L1HS	6	0	0	No	Yes	No
chr22	29059274	29065303	+	L1-5219	L1HS	26	4	49	Yes	Yes	Yes
chrX	11725369	11731399	+	L1-5236	L1HS	0	0	0	No	No	No
chrX	11953208	11959431	-	L1-5237	L1HS	0	0	0	No	No	No
chrX	105712516	105718549	+	L1-5644	L1HS	0	0	0	No	No	No
						Loci marked in red met the 20+ read threshold for expression and did not pass manual curation
	listed L1 loci are identified in
	Rodriguez-Martin, B., et al., Pan-cancer analysis of whole genomes identifies driver rearrangements promoted by LINE-1 retrotransposition. Nat Genet, 2020. 52(3): p. 306-319.
